# Supplementary material for: CDK4 inactivation inhibits apoptosis via mitochondria-ER contact remodeling in triple-negative breast cancer
Source: Nat Commun. 2025 Jan 9;16:541. doi: 10.1038/s41467-024-55605-z (PMC11718081; doi:10.1038/s41467-024-55605-z)
Supplement: Supplementary file 7 — Source data [file 41467_2024_55605_MOESM7_ESM.xlsx]

## Sheet: Fig1aWB
	WB-Uncropped Gels

## Sheet: Fig1b
	WB-QUANTIFICATION
	Densitometry
			Relative			Relative
		#Replicates	CDK4/TUB		#Replicates	CDK6/TUB
	CDK4-WT	#1	0.825662	1	#1	0.850308	1
		#2	1.18228		#2	0.527395
		#3	1.27832		#3	1.20295
		#4	0.90483		#4	1.19463
		#5	0.964297		#5	1.13858
		#6	0.84461		#6	1.08613
	CDK4-KO	#1	0.0219128	0.0408807	#1	0.849681	1.01316
		#2	0.0238326		#2	0.817477
		#3	0.0592036		#3	1.14747
		#4	0.080752		#4	1.33317
		#5	0.0430761		#5	1.32518
		#6	0.016507		#6	0.605969
			Relative			Relative
		#Replicates	S780RB/RB		#Replicates	S780RB/TUB
	CDK4-WT	#1	0.64488	1	#1	0.799214	1
		#2	0.876432		#2	1.07383
		#3	1.17179		#3	1.12141
		#4	1.25488		#4	1.18109
		#5	1.07987		#5	0.912282
		#6	0.972149		#6	0.912173
	CDK4-KO	#1	0.512599	0.570508	#1	1.52126	1.62337
		#2	0.648014		#2	1.58951
		#3	0.502765		#3	1.5382
		#4	0.525064		#4	1.8509
		#5	0.576996		#5	1.73841
		#6	0.657611		#6	1.50195
	Densitometry		ABSOLUTE	ABSOLUTE	ABSOLUTE	ABSOLUTE	ABSOLUTE
		#Replicates	TUB	S780RB	Rb	CDK6	CDK4
	CDK4-WT	#1	13327.6	7841.23	5055.06	9142.77	7734.18
		#2	12914.8	10209.2	4842.77	5495.06	10731.6
		#3	11015.5	9093.7	3226.36	10690.6	9897.06
		#4	9185.23	7986.23	2645.82	8852.65	5841.41
		#5	9093.82	6107.23	2351.23	8353.35	6163.35
		#6	10875.8	7303.13	3123.18	9530.01	6456.23
	CDK4-KO	#1	11994.3	13432.3	10894.1	8222.06	184.728
		#2	11137.2	13031.9	8360.77	7345.18	186.556
		#3	11228.1	12714.2	10513.5	10394.4	467.213
		#4	8038.11	10952.4	8671.94	8645.48	456.213
		#5	9749.11	12476.3	8989.48	10422.9	295.163
		#6	10370.2	11466	7248.77	5069.77	120.314

## Sheet: Fig1c-d
	Cumulative Population Doubling
	Quantification
		Fig 1c
			CDK4-WT				CDK4-KO
		#Replicates	#1	#2	#3	#4	#1	#2	#3	#4
		Time (Days)
		0	0	0	0	0	0	0	0	0
		2			1.91329	2.95109			0.963474	2.75132
		6	3.94673	4.08746			3.65535	3.58496
		7			5.66532	4.5388			4.88947	4.09777
		9	6.22259	5.9722			5.60288	5.78883
		10			8.53717	7.51608			7.27849	7.12014
		13	9.41974	9.19717			8.1775	8.24827
		14			11.4914	10.1359			10.1503	9.44399
		17	12.3193	12.6659			10.6105	10.7985
		19			15.1807	14.1959			13.1374	12.8445
		21	15.5887	16.6		16.4946	13.3026	13.409		14.8431
		23			18.0152				15.7103
		24	17.9148	19.185			15.4165	15.9343
		27	20.6924	21.9924	19.5864		18.0719	18.9011	16.7708
		Fig 1d	0.766385	0.814532	0.725422	0.785457	0.669329	0.70004	0.621142	0.706814
	Replicate #1									Replicate #2
	WT	Date	Viability	Initial Population	Final Population	Nb Days	Sum PD			WT	Date	Viability	Initial Population	Final Population	Nb Days	Sum PD
			%	k	k							%	k	k
	p35	2021-01-26				0	0			p35	2021-04-01				0	0
	p36	2021-02-01		1500	23130	6	3.94673	6		p36	2021-04-07		1500	25500	6	4.08746	6
	p37	2021-02-04		2800	13560	9	6.22259	3		p37	2021-04-10		2800	10340	9	5.9722	3
	p38	2021-02-08	85.4	2100	19260	13	9.41974	4		p38	2021-04-14	85.4	2000	18700	13	9.19717	4
	p39	2021-02-12	77.4	2100	15670	17	12.3193	4		p39	2021-04-18	77.4	1400	15500	17	12.6659	4
	p40	2021-02-16	71.4	1400	13500	21	15.5887	4		p40	2021-04-22	71.4	700	10700	21	16.6	4
	p41	2021-02-19		1400	7020	24	17.9148	3		p41	2021-04-25		700	4200	24	19.185	3
	p42	2021-02-22	52.1	2800	19200	27	20.6924	3		p42	2021-04-28	52.1	1400	9800	27	21.9924	3
	KO	Date		Initial Population	Final Population	Nb Days	Sum PD			KO	Date		Initial Population	Final Population	Nb Days	Sum PD
			%	k	k							%	k	k
	p35	2021-01-26				0	0			p35	2021-04-01				0	0
	p36	2021-02-01		1500	18900	6	3.65535	6		p36	2021-04-07		750	9000	6	3.58496	6
	p37	2021-02-04		2800	10800	9	5.60288	3		p37	2021-04-10		2800	12900	9	5.78883	3
	p38	2021-02-08	61	2100	12510	13	8.1775	4		p38	2021-04-14	61	2800	15400	13	8.24827	4
	p39	2021-02-12	70.2	2100	11340	17	10.6105	4		p39	2021-04-18	70.2	2100	12300	17	10.7985	4
	p40	2021-02-16		1400	9048	21	13.3026	4		p40	2021-04-22		1400	8550	21	13.409	4
	p41	2021-02-19		1400	6060	24	15.4165	3		p41	2021-04-25		1400	8060	24	15.9343	3
	p42	2021-02-22	53.4	2800	17640	27	18.0719	3		p42	2021-04-28	53.4	2800	21890	27	18.9011	3
	Replicate #3									Replicate #4
	WT	Date	Viability	Initial Population	Final Population	Nb Days	Sum PD			WT	Date	Viability	Initial Population	Final Population	Nb Days	Sum PD
			%	k	k							%	k	k
	p35	2021-09-28				0	0			p35	2021-10-28				0	0
	p36	2021-09-30	94.7	1800	6780	2	1.91329	2		p36	2021-10-30	85.7	600	4640	2	2.95109	2
	p37	2021-10-05	93.8	1500	20210	7	5.66532	5		p37	2021-11-04	94.4	1400	4208	7	4.5388	5
	p38	2021-10-08	70	500	3660	10	8.53717	3		p38	2021-11-07	96.3	800	6300	10	7.51608	3
	p39	2021-10-12	95.6	600	4650	14	11.4914	4		p39	2021-11-11	94.5	600	3688	14	10.1359	4
	p40	2021-10-17	95.4	700	9030	19	15.1807	5		p40	2021-11-16	95.4	500	8340	19	14.1959	5
	p41	2021-10-21	90.5	600	4280	23	18.0152	4		p41	2021-11-18	93.4	500	2460	21	16.4946	2
	p42	2021-10-25	96	700	2080	27	19.5864	4
	KO	Date		Initial Population	Final Population	Nb Days	Sum PD			KO	Date		Initial Population	Final Population	Nb Days	Sum PD
			%	k	k							%	k	k
	p35	2021-09-28				0	0			p35	2021-10-28				0	0
	p36	2021-09-30	89.7	2700	5265	2	0.963474	2		p36	2021-11-02		600	4040	5	2.75132	5
	p37	2021-10-05	87.4	1500	22800	7	4.88947	5		p37	2021-11-04		1400	3560	7	4.09777	2
	p38	2021-10-08	41.4	500	2619	10	7.27849	3		p38	2021-11-07	88.3	800	6500	10	7.12014	3
	p39	2021-10-12	88.6	500	3660	14	10.1503	4		p39	2021-11-11	85.2	600	3004	14	9.44399	4
	p40	2021-10-17	86.4	700	5550	19	13.1374	5		p40	2021-11-16	75.2	500	5280	19	12.8445	5
	p41	2021-10-21	80.9	600	3570	23	15.7103	4		p41	2021-11-18	85.1	500	1998	21	14.8431	2
	p42	2021-10-25		700	1460	27	16.7708	4

## Sheet: Fig1eWB
	WB-Uncropped Gels

## Sheet: Fig1f
	WB-QUANTIFICATION
	Densitometry
			Relative			Relative
			CDK4/TUB			CDK6/TUB
D3	Veh1		0.829271			0.793691
	Veh2		1.17073			1.20631
	Abema1		2.86288			1.78234
	Abema2		3.00395			2.09723
D32	Veh1		1.51351			1.90191
	Veh2		1.69536			2.07375
	Veh3		1.55727			2.26651
	Veh4		1.41814			1.86225
	Abema1		5.98029			3.73101
	Abema2		6.23748			3.6534
	Abema3		3.3152			2.88416
	Abema4		4.38088			4.72941
			Relative			Relative
			S780RB/RB			S780RB/TUB
D3	Veh1		1.09063			0.936885
	Veh2		0.909371			1.06311
	Abema1		0.48888			0.260704
	Abema2		0.543798			0.212004
D32	Veh1		0.890604			0.735534
	Veh2		0.849908			0.926154
	Veh3		0.800015			0.938277
	Veh4		0.852494			0.727244
	Abema1		0.606504			0.362449
	Abema2		0.821077			0.347476
	Abema3		0.936096			0.29853
	Abema4		0.80815			0.288019
	Densitometry		ABSOLUTE	ABSOLUTE	ABSOLUTE	ABSOLUTE	ABSOLUTE
			TUB	CDK4	CDK6	P-RB	RB
D3	Veh1		13802.8	1940.65	2647.77	10014.9	8073.31
	Veh2		10623.4	2108.63	3097.28	8746.48	8456.18
	Abema1		9101.35	4417.65	3920.65	1837.58	3304.65
	Abema2		9819.13	5000.89	4977.13	1612.16	2606.48
D32	Veh1		12600.4	3233.36	5792.08	7177.6	7085.6
	Veh2		11002.5	3162.53	5514.53	7891.6	8163.48
	Veh3		11931.1	3150.11	6535.77	8669.65	9527.65
	Veh4		14311.9	3441.11	6441.65	8060.65	8313.06
	Abema1		12119.8	12288.5	10929	3401.99	4931.53
	Abema2		11189.9	11833.6	9880.65	3011.23	3224.36
	Abema3		12614.5	7090.23	8793.23	2916.41	2739.11
	Abema4		11181.6	8305.13	12781.2	2494.11	2713.36

## Sheet: Fig1g-h
	Cumulative Population Doubling
	Quantification
		Fig 1g
			Veh			Abema							Veh	Veh	Veh
		#Replicates	#1	#2	#3	#1	#2	#3					LylySeno_5	LylySeno_6	#1GP
		Time (Days)
		0	0	0	0	0	0	0
		6	4.12598	4.02326	2.15612	1.91839	2	0.34645
		9			3.8082			0.820052
		12		7.71925			3.61824
		13
		14	8.00373		5.40683	4.07489		1.71757
		18	11.8736	11.4548	6.23407	6.4571	6.00964	1.04772
		21		14.2518	8.38091		7.79874	1.61053
		24	15.6026			8.91127
		26		18.3926			10.1207
		27			11.6821			3.54733
		28	18.4141			10.7646
		31		22.1854	12.9858		12.7897	5.04741
		33	22.1365			13.6186
		Fig 1h	0.659644	0.636376	0.346337	0.358728	0.333869	0.0582065
			0.86435	0.936784	0.482263	0.511536	0.48429	0.285692
		Replicate #1									Replicate #2									Replicate #3
		Veh	Date	Viability	Initial Population	Final Population	Nb Days	Sum PD			Veh	Date	Viability	Initial Population	Final Population	Nb Days	Sum PD			Veh	Date	Viability	Initial Population	Final Population	Nb Days	Sum PD
				%	k	k							%	k	k							%	k	k
		p35	2021-04-09				0	0			p35	2021-04-16				0	0			p42	2022-09-20				0	0
		p36	2021-04-15	80.4	500	8730	6	4.12598	6		p36	2021-04-22	73.3	500	8130	6	4.02326	6		p43	2022-09-26		350	1560	6	2.15612	6
		p37	2021-04-23		500	7350	14	8.00373	8		p37	2021-04-28	83.2	500	6480	12	7.71925	6		p44	2022-09-29		350	1100	9	3.8082	4
		p38	2021-04-27	83.2	500	7310	18	11.8736	4		p38	2021-05-04	93.2	500	6660	18	11.4548	6		p45	2022-10-04		350	1060	14	5.40683	4
		p39	2021-05-03	93.4	500	6630	24	15.6026	6		p39	2021-05-07	75.9	500	3475	21	14.2518	3		p46	2022-10-07		350	621	17	6.23407	3
		p40	2021-05-07	72.8	500	3510	28	18.4141	4		p40	2021-05-12	85	500	8820	26	18.3926	5		p47	2022-10-11		350	1550	21	8.38091	4
		p41	2021-05-12	85.3	500	6600	33	22.1365	5		p41	2021-05-17	87.5	500	6930	31	22.1854	5		p48	2022-10-17		350	3450	27	11.6821	6
																				p49	2022-10-21		350	864	31	12.9858	4
		Abema 0.5uM	Date		Initial Population	Final Population	Nb Days	Sum PD			Abema 0.5uM	Date		Initial Population	Final Population	Nb Days	Sum PD
				%	k	k							%	k	k					Abema 0.5uM	Date	Viability	Initial Population	Final Population	Nb Days	Sum PD
		p35	2021-04-09				0	0			p35	2021-04-16				0	0					%	k	k
		p36	2021-04-15	54.7	1500	5670	6	1.91839	6		p36	2021-04-22	46.8	1500	6000	6	2	6		p42	2022-09-20				0	0
		p37	2021-04-23		1200	5350	14	4.07489	8		p37	2021-04-28	66.1	1000	3070	12	3.61824	6		p43	2022-09-26		350	445	6	0.34645	6
		p38	2021-04-27	66.1	1500	7820	18	6.4571	4		p38	2021-05-04	84.4	1500	7870	18	6.00964	6		p44	2022-09-29		350	486	9	0.820052	4
		p39	2021-05-03	88.3	1000	5480	24	8.91127	6		p39	2021-05-07	61.5	1000	3456	21	7.79874	3		p45	2022-10-04		350	652	14	1.71757	4
		p40	2021-05-07	56.7	1500	5420	28	10.7646	4		p40	2021-05-12	78.5	1000	5000	26	10.1207	5		p46	2022-10-07		350	220	17	1.04772	3
		p41	2021-05-12	84.3	1000	7230	33	13.6186	5		p41	2021-05-17	77.6	1000	6360	31	12.7897	5		p47	2022-10-11		350	517	21	1.61053	4
																				p48	2022-10-17		350	1340	27	3.54733	6
																				p49	2022-10-21		350	990	31	5.04741	4

## Sheet: Fig1i-j
Fig 1i
	Tumor Volume
	Quantification		Tumor volume (mm3)
	Calimeter		Mice number								Mice number
			#1	#2	#3	#4	#5	#6	#7	#8	#1	#2	#3	#4	#5	#6	#7	#8	#9	#10
		Time (Days)	CDK4-WT								CDK4-KO
		0	0	0	0	0	0	0	0	0	0	0	0	0	0	0	0	0	0	0
		7	0	0	0	0	0	0	0	0	0	0	0	0	0
		11	9.42	5.21	0	7.37	4.8	7.02	4.04	8.9	2.74		3.09	1.22	1.7	1.22				2.85
		14	14.99	12.28	0	9.95	9.61	7.15	8.68	18.85	1.8		0.53	1.26	1.56	1.05				2.51
		18	16.88	13.61	5.65	17.06	5.79	8.45	18.99	51.64	3.64			2.67	6.55	3.55			0.09	5.57
		21	23.81	17.71	5.03	34.85	19	31.18	41.91	84.19	2.18			1.5	1.94	1.61
		25	32.12	37.3	16.32	68.05	42.53	51.12	68.63	97.37	1.71		0.27	1.89	2.29	0.43			1.98	6.32
		27	61.66	36.5	40.35	19.08	30.49	73.96	92.71	133.28	1.81		1.15	1.98	2.95	1.41			5.44	1.67
		29	66.74	42.2	106.01	41.57	45.78	130.94	155.01	142.33	6.75		6.04	9.77	2.15	1.14			8.22	14.56
		33	95.57	57.29	143.87	51.28	56.41	160.436	173.399	153.787	2.32	0.29	5.03	3.07	6.17	5.39			2.46	7.06
		35									6.03		4.33	6.71	7.6	7.23			2.63	4.16
		41									8.41	1.29	5.83	8.39	10.57	11.08	0.72	2.36	5.65	16.39
		43									8.93		6.86	9.05	18.66	16.15		2.77	5.52	17.82
		49									23.31	7.53	13.11	40.23	45.83	11.46	11.09	12.82	13.06	37.2
		53									31.94	24.88	11.93	33.76	31.25	31.08	17.23	10.61	25.06	26.44
		56									29.94	13.78	21.41	55.59	60.66	54.35	20.75	34.55	42.81	40.25
		64									86.29	63.53	43.63	124.69	139.93	95.29	47.57	36.11	104.71	123.61
		69									97.9	99.79	68.72	198.11	222.07	188.23	88.38	115.57	139.4	128.9
		Slope	6.2475	2.67443	16.1407	0.57025	2.347	11.6897	12.0211	7.02804	4.16564	5.10534	3.55907	8.22648	9.34169	9.0422	5.03023	5.6707	7.27199	5.77504
		Tumor volume
		mm3/day
												Lenght	Width	Deepth	L	W	D	L	W	D	L	W	D	L	W	D	L	W	D	L	W	D	L	W	D
			Cage EJCO-00076			2022-03-10			2022-03-17			2022-03-21			2022-03-24			2022-03-28			2022-03-31			2022-04-04			2022-04-06			2022-04-08			2022-04-12
		WT	Mouse 1 NM	CKG-027507								3.72	4.03	1.2	4.32	4.33	1.53	4.49	3.52	2.04	5.79	3.67	2.14	7.17	5.52	1.55	9.9	6.1	1.95	7.8	6.19	2.64	9.71	7.23	2.6
		WT	Mouse 2 1R	CKG-027505								3.85	3.23	0.8	3.67	4.5	1.42	4.27	3.54	1.72	4.27	2.78	2.85	7.53	5.84	1.62	7.67	5.98	1.52	7.48	4.92	2.19	9.33	6.74	1.74
		WT	Mouse 3 1L	CKG-027506														2.16	2.73	1.83	2.71	2.11	1.68	4.43	5.25	1.34	7.62	6.4	1.58	8.59	6.17	3.82	9.72	8.1	3.49
		WT	Mouse 4 1R1L	CKG-027510								3.66	4.18	0.92	4.17	5.01	0.91	4.14	3.53	2.23	6.03	5.11	2.16	8.57	7.12	2.13	5.82	4.57	1.37	6.08	4.63	2.82	7.55	5.64	2.3
		WT	Mouse 5 2R	CKG-027511								3.27	4.06	0.69	3.82	4.25	1.13	3.15	2.18	1.61	4.79	3.46	2.19	6.34	5.57	2.3	5.91	5.83	1.69	7.2	5.28	2.3	7.81	5.87	2.35
			Cage EJCO-00081			2022-03-10			2022-03-17			2022-03-21			2022-03-24			2022-03-28			2022-03-31			2022-04-04			2022-04-06			2022-04-08			2022-04-12
		WT	Mouse 2 1R	CKG-027575								3.85	3.45	1.01	3.83	3.33	1.07	3.67	3.28	1.34	5.63	5.11	2.07	7.51	6.99	1.86	8.61	7.39	2.22	8.87	7.62	3.7	10.72	10.1	2.83
		WT	Mouse 3 1L	CKG-027576								3.96	3.36	0.58	5.03	4.17	0.79	5.15	3.89	1.81	5.84	4.63	2.96	9.23	7.76	1.83	8.75	7.44	2.72	8.87	7.62	4.38	10.12	8.1	4.04
		WT	Mouse 4 1R1L	CKG-027577								4.8	4.07	0.87	5.84	4.6	1.34	6.75	4.97	2.94	8.15	6.49	3.04	10.4	7.21	2.48	10.63	8.09	2.96	10.12	7.9	3.4	11.33	8.97	2.89
			Cage EJCO-00077			2022-03-10			2022-03-17			2022-03-21			2022-03-24			2022-03-28			2022-03-31			2022-04-04			2022-04-06			2022-04-08			2022-04-12			2022-04-14			2022-04-20			2022-04-22			2022-04-28			2022-05-02
		KO	Mouse 1 NM	CKG-027512								3.46	3.52	0.43	2.5	2.75	0.5	2.68	2.11	1.23	2.26	1.27	1.45	2.85	2.79	0.41	2.8	2.28	0.54	3.1	2.6	1.6	3.04	3.03	0.48	3.35	2.44	1.41	3.93	3.65	1.12	3.83	3.18	1.4	4.54	4.32	2.27	6.17	5.65
		KO	Mouse 2 1R	CKG-027513																													2.64	1.05	0.2				2.7	3.05	0.3				3.86	2.72	1.37	4.82	4.93
		KO	Mouse 3 1L	CKG-027514								2.8	3.1	0.68	0.66	2.57	0.6							2.66	2.8	0.07	2.14	2.18	0.47	3.6	2.81	1.14	4.4	3.9	0.56	3.52	2.24	1.05	3.15	3.5	1.01	3.78	3.21	1.08	4.42	2.79	2.03	4.85	4.31
		KO	Mouse 4 1R1L	CKG-027515								3.1	2.5	0.3	2.62	2.3	0.4	2.75	1.78	1.04	1.94	1.46	1.01	2.6	2.1	0.66	2.99	2.11	0.6	4.71	2.79	1.42	3.71	2.98	0.53	4.48	2.6	1.1	4.96	3.2	1.01	4.05	2.77	1.54	6.03	4.6	2.77	6.81	5.38
		KO	Mouse 5 2R	CKG-027516								2.8	2.9	0.4	2.74	2.18	0.5	3.71	2.41	1.4	2.61	1.48	0.96	3.16	2.52	0.55	3.24	2.85	0.61	4.12	2.26	0.44	4.08	3.04	0.95	4.06	2.75	1.3	4.4	3.76	1.22	4.67	3.74	2.04	6.14	5.11	2.79	6.61	5.54
			Cage EJCO-00079			2022-03-10			2022-03-17			2022-03-21			2022-03-24			2022-03-28			2022-03-31			2022-04-04			2022-04-06			2022-04-08			2022-04-12			2022-04-14			2022-04-20			2022-04-22			2022-04-28			2022-05-02
		KO	Mouse 1 NM	CKG-027564								3.72	4.03	1.2	4.32	4.33	1.53	4.49	3.52	2.04	5.79	3.67	2.14	7.17	5.52	1.55	9.9	6.1	1.95	7.8	6.19	2.64	9.71	7.23	2.6	3.46	2.83	1.41	5.15	3.95	1.04	4.48	3.31	2.08	5.71	2.05	1.87	7.02	6.04
		KO	Mouse 2 1R	CKG-027565																																			2.9	2.36	0.2				4.48	3.26	1.45	4.81	4.5
		KO	Mouse 3 1L	CKG-027566																										3.36	3.2	1.2							3.84	2.93	0.4	2.53	2.01	1.04	5.22	3.19	1.47	5.2	3.71
		KO	Mouse 4 1R1L	CKG-027567														2.14	1.18	0.065				2.43	2.47	0.63	2.94	3.64	0.97	4.34	2.99	1.21	2.5	2.44	0.77	2.72	1.83	1.01	3.24	3	1.11	2.94	2.2	1.63	4.45	3.64	1.54	6.29	5.72
		KO	Mouse 5 2R	CKG-027568								2.85	2.62	0.73	3	2.8	0.57	3.79	2.7	1.04	2.54	2.02		3.45	3.18	1.1	2.5	2.12	0.6	5.03	3.16	1.75	3.9	3.93	0.88	2.96	2.74	0.98	5	4.89	1.28	4.4	4.25	1.82	5.57	4.85	2.63	6.13	5.35
					Volume		LxWxdxPi()/6
[truncated: 10 more columns]

## Sheet: Fig1kWB
	WB-Uncropped Gels

## Sheet: Fig1l
	WB-QUANTIFICATION
	Densitometry
			Relative			Relative
		#Replicates	S780RB/RB		#Replicates	S780RB/TUB
Tumor Xenografts	CDK4-WT	#1	0.660788		#1	1.28096
		#2	0.600522		#2	0.779354
		#3	1.11285		#3	1.08797
		#4	0.982939		#4	1.01161
		#5	1.6429		#5	0.840107
Tumor Xenografts	CDK4-KO	#1	1.03205		#1	1.16024
		#2	1.03708		#2	1.29988
		#3	0.789117		#3	1.25377
		#4	2.08756		#4	0.911147
		#5	1.22498		#5	2.0649
	Densitometry		ABSOLUTE	ABSOLUTE	ABSOLUTE
		#Replicates	TUB	S780RB	RB
Tumor Xenografts	CDK4-WT	#1	2449.23	945.042	1866.26
		#2	5479.18	1286.28	2795.06
		#3	2864.99	938.92	1100.97
		#4	7528.48	2294.06	3045.53
		#5	3042.94	770.042	611.627
Tumor Xenografts	CDK4-KO	#1	12349.6	4316.06	5457.23
		#2	12745.4	4990.48	6279.35
		#3	11182.2	4223.11	6983.53
		#4	8611.82	2363.58	1477.46
		#5	9166.06	5701.23	6073.28

## Sheet: Sup. Fig1aWB
	WB-Uncropped Gels

[truncated: 105 more sheets: Sup. Fig1b, Sup. Fig1cWB, Sup. Fig1g, Sup. Fig1h, Sup. Fig1i, Fig2b, Fig2d , Fig2e, Fig2f, Fig2g, Fig2i-j, Sup. Fig2a, Sup. Fig2b, Sup. Fig2cWB, Sup. Fig2d, Sup. Fig2e, Sup. Fig2fWB , Sup. Fig2g, Sup. Fig2hWB, Sup. Fig2i …]
